# Supplementary material for: Deep amplicon sequencing of preselected isolates of Parascaris equorum in β-tubulin codons associated with benzimidazole resistance in other nematodes
Source: Parasit Vectors. 2014 Aug 29;7:410. doi: 10.1186/1756-3305-7-410 (PMC4156605; doi:10.1186/1756-3305-7-410)
Supplement: Supplementary file 1 — Additional file 1: Table S1: Allele frequency in codons 167, 198 and 200 of isotope 1 and 2. (XLS 134 KB) [file 13071_2014_1572_MOESM1_ESM.xls]

## Sheet: pool isotype 1
no reads	Codon 167	allele frequency	no reads	Codon 198	allele frequency	no reads	Codon 200	allele frequency
7725340	TTC	0.982059	11183629	GAG	0.960467	11440813	TTC	0.958195
122008	TCT	0.0155099	163414	ACG	0.0140342	129329	CCT	0.0108316
6774	TCC	0.000861123	114894	CGA	0.00986727	86328	CTT	0.00723018
5644	CTC	0.000717475	56525	GAC	0.00485445	62104	GAG	0.00520136
3628	GTT	0.000461198	34667	AGA	0.00297725	50629	GAC	0.0042403
1711	TTT	0.000217505	20470	ACC	0.00175799	40223	ACC	0.00336877
266	TTA	3.38144e-05	19362	CCG	0.00166284	40147	TCT	0.00336241
264	TAC	3.35602e-05	9015	TAC	0.000774222	29045	CGA	0.00243259
262	TGC	3.33059e-05	6765	GAA	0.000580988	18919	AGA	0.00158451
169	GTC	2.14836e-05	6687	GGG	0.00057429	10137	ACG	0.000848998
92	CCT	1.16952e-05	6384	TGA	0.000548268	9376	CTC	0.000785262
87	ATC	1.10596e-05	5089	ATA	0.000437051	5559	TCC	0.00046558
72	TTG	9.15277e-06	4920	AAT	0.000422537	3810	TGC	0.000319097
27	TCA	3.43229e-06	4656	GTT	0.000399864	2912	CCG	0.000243887
26	TCG	3.30517e-06	3672	AAG	0.000315357	2703	TTT	0.000226383
18	CGT	2.28819e-06	1162	TTG	9.97943e-05	2421	TAC	0.000202765
16	TAT	2.03395e-06	804	GAT	6.90487e-05	2059	AAT	0.000172446
15	GCT	1.90683e-06	403	TAG	3.46102e-05	792	TTA	6.63319e-05
9	TGA	1.1441e-06	397	GCG	3.4095e-05	621	GAA	5.20102e-05
8	AGC	1.01697e-06	330	GTG	2.83409e-05	435	ATC	3.64323e-05
7	ATG	8.89853e-07	168	CAG	1.44281e-05	385	ATA	3.22447e-05
5	CCC	6.35609e-07	65	CGG	5.5823e-06	376	GTC	3.14909e-05
5	CAT	6.35609e-07	54	ATG	4.6376e-06	251	CTG	2.10219e-05
4	GAA	5.08487e-07	46	GGA	3.95055e-06	154	TTG	1.28979e-05
4	AGA	5.08487e-07	43	CAA	3.6929e-06	101	CCC	8.45899e-06
3	ACT	3.81365e-07	43	ACA	3.6929e-06	50	TGA	4.18762e-06
2	ATT	2.54244e-07	37	GGT	3.17762e-06	24	GGC	2.01006e-06
1	GTA	1.27122e-07	29	AGG	2.49056e-06	22	GGG	1.84255e-06
1	GAG	1.27122e-07	28	GGC	2.40468e-06	21	GCC	1.7588e-06
1	CGC	1.27122e-07	20	AAC	1.71763e-06	20	ACT	1.67505e-06
1	CGA	1.27122e-07	19	TGG	1.63175e-06	20	AAC	1.67505e-06
1	CAG	1.27122e-07	18	ACT	1.54587e-06	17	CGG	1.42379e-06
7866471			15	CTA	1.28822e-06	17	CCA	1.42379e-06
TTC --> TAC			13	GCC	1.11646e-06	16	AGG	1.34004e-06
			13	CCA	1.11646e-06	13	GAT	1.08878e-06
			11	TCG	9.44697e-07	11	AAG	9.21276e-07
			11	AAA	9.44697e-07	9	CAA	7.53772e-07
			8	GTA	6.87052e-07	7	GTT	5.86267e-07
			8	CTG	6.87052e-07	7	GGT	5.86267e-07
			8	ATC	6.87052e-07	7	CAG	5.86267e-07
			7	GTC	6.01171e-07	6	GCG	5.02514e-07
			6	TAT	5.15289e-07	5	TGG	4.18762e-07
			6	AGT	5.15289e-07	5	TAG	4.18762e-07
			4	TAA	3.43526e-07	5	CAT	4.18762e-07
			4	CGT	3.43526e-07	5	ATT	4.18762e-07
			3	TGC	2.57645e-07	5	AAA	4.18762e-07
			3	TCA	2.57645e-07	4	GTG	3.3501e-07
			3	CCT	2.57645e-07	4	GGA	3.3501e-07
			3	CAC	2.57645e-07	4	GCT	3.3501e-07
			2	TTA	1.71763e-07	4	AGT	3.3501e-07
			2	CGC	1.71763e-07	3	ATG	2.51257e-07
			2	AGC	1.71763e-07	3	ACA	2.51257e-07
			1	TGT	8.58815e-08	2	TCG	1.67505e-07
			1	TCC	8.58815e-08	2	TCA	1.67505e-07
			1	CCC	8.58815e-08	2	TAT	1.67505e-07
			1	ATT	8.58815e-08	2	CTA	1.67505e-07
			11643951			2	CGT	1.67505e-07
			GAG-->GAA			2	AGC	1.67505e-07
						1	CGC	8.37524e-08
						1	CAC	8.37524e-08
						11939957
							TTC --> TAC

## Sheet: pool isotype2
no reads	Codon 167	allele frequency	no reads	Codon 198	allele frequency	no reads	Codon 200	allele frequency
6345504	TTC	0.982847	9071242	GAG	0.981158	8868408	TTT	0.974017
94903	TCT	0.0146994	41385	ACG	0.00447626	35420	CAT	0.00389018
5372	TCC	0.000832062	30648	GAC	0.00331493	34481	CGA	0.00378705
4846	CTC	0.000750591	19600	CGA	0.00211996	34316	ACA	0.00376892
2710	GTT	0.000419749	14850	TAC	0.0016062	27840	GAG	0.00305767
1625	TTT	0.000251694	13099	GGA	0.00141681	24243	GAC	0.00266261
320	TAC	4.95644e-05	10571	CGG	0.00114337	19432	AGA	0.00213422
218	TGC	3.37657e-05	6792	GTT	0.000734632	17837	ATT	0.00195904
216	TTA	3.3456e-05	6607	GAA	0.000714622	10639	ACG	0.00116848
119	GTC	1.84318e-05	6165	GGG	0.000666815	5378	CTT	0.000590665
92	ATC	1.42498e-05	5916	ATA	0.000639883	4481	TCT	0.000492148
76	TTG	1.17715e-05	4162	AAT	0.000450168	3573	TTC	0.000392422
73	CCT	1.13069e-05	3914	AGA	0.000423344	3311	GGA	0.000363647
36	TCG	5.57599e-06	3129	TGA	0.000338437	3286	AAT	0.000360901
34	CGT	5.26622e-06	2922	TTG	0.000316048	2746	TTG	0.000301593
21	TCA	3.25266e-06	2422	AAG	0.000261967	2431	CGG	0.000266997
20	TAT	3.09777e-06	654	GAT	7.07375e-05	1986	TGG	0.000218122
12	AGC	1.85866e-06	408	GTG	4.41298e-05	1651	ATA	0.000181329
11	GAG	1.70378e-06	348	TAG	3.76402e-05	1210	TAC	0.000132894
10	GCT	1.54889e-06	237	GCG	2.56342e-05	775	GAA	8.51182e-05
10	ATG	1.54889e-06	152	CAG	1.64405e-05	380	GTT	4.17354e-05
8	TGA	1.23911e-06	47	GGT	5.08358e-06	328	TTA	3.60242e-05
4	ACT	6.19555e-07	24	GTC	2.59587e-06	294	TGT	3.229e-05
3	CCC	4.64666e-07	19	GGC	2.05507e-06	269	TAT	2.95443e-05
1	TGT	1.54889e-07	12	ATG	1.29794e-06	45	ATG	4.94235e-06
1	TAA	1.54889e-07	11	TGG	1.18978e-06	32	GCA	3.51456e-06
1	ATT	1.54889e-07	11	ACA	1.18978e-06	30	TGA	3.2949e-06
1	AGA	1.54889e-07	9	AAC	9.73452e-07	30	CAC	3.2949e-06
6456247			7	CTG	7.5713e-07	18	ATC	1.97694e-06
TTC --> TAC			7	AGG	7.5713e-07	11	GAT	1.20813e-06
			6	TCG	6.48968e-07	10	CGT	1.0983e-06
			6	TAT	6.48968e-07	10	AGG	1.0983e-06
			6	GCT	6.48968e-07	9	ACT	9.8847e-07
			5	TGC	5.40807e-07	8	GGG	8.7864e-07
			4	CAC	4.32645e-07	7	AAA	7.6881e-07
			4	CAA	4.32645e-07	6	GGC	6.5898e-07
			4	ATT	4.32645e-07	6	AAG	6.5898e-07
			4	AGT	4.32645e-07	5	CTG	5.4915e-07
			4	AGC	4.32645e-07	5	CAA	5.4915e-07
			4	ACC	4.32645e-07	5	AAC	5.4915e-07
			3	TTT	3.24484e-07	4	AGC	4.3932e-07
			3	GTA	3.24484e-07	3	TGC	3.2949e-07
			3	CTA	3.24484e-07	3	TAG	3.2949e-07
			3	CAT	3.24484e-07	3	GTA	3.2949e-07
			3	AAA	3.24484e-07	3	GGT	3.2949e-07
			2	TTA	2.16323e-07	3	GCG	3.2949e-07
			2	TCA	2.16323e-07	3	CAG	3.2949e-07
			2	TAA	2.16323e-07	2	TCG	2.1966e-07
			2	GCA	2.16323e-07	2	GTG	2.1966e-07
			2	ATC	2.16323e-07	2	CCT	2.1966e-07
			1	TTC	1.08161e-07	2	AGT	2.1966e-07
			1	CGT	1.08161e-07	1	GTC	1.0983e-07
			1	CCG	1.08161e-07	1	GCC	1.0983e-07
			9245445			1	CGC	1.0983e-07
			GAG-->GAA			9104985
						TTC --> TAC

## Sheet: individual worm isotype 1
no reads	Codon 167	allele frequency	no reads	Codon 198	allele frequency	no reads	Codon 200	allele frequency
2833583	TTC	0.981673	8800812	GAG	0.963044	8978410	TTC	0.960639
43440	TCT	0.0150495	120995	ACG	0.0132401	96079	CCT	0.0102799
3358	TCC	0.00116335	85598	CGA	0.0093667	63981	CTT	0.0068456
3129	CTC	0.00108402	42380	GAC	0.0046375	48081	GAG	0.00514439
1507	GTT	0.000522088	18242	AGA	0.00199616	39815	GAC	0.00425998
798	TTT	0.000276461	15300	ACC	0.00167423	29582	ACC	0.00316511
154	TAC	5.33521e-05	14371	CCG	0.00157257	22263	CGA	0.00238201
120	TTA	4.15731e-05	6965	TAC	0.000762157	20325	TCT	0.00217466
114	TGC	3.94944e-05	6102	GAA	0.000667722	13633	AGA	0.00145865
97	GTC	3.36049e-05	5629	GGG	0.000615963	8043	CTC	0.000860555
58	CCT	2.00937e-05	4656	TGA	0.000509491	7605	ACG	0.000813692
40	ATC	1.38577e-05	3885	ATA	0.000425123	4810	TCC	0.000514643
30	TTG	1.03933e-05	3787	AAT	0.000414399	3087	TGC	0.000330291
10	TCG	3.46442e-06	3512	GTT	0.000384306	2365	TTT	0.000253042
8	GCT	2.77154e-06	3447	AAG	0.000377194	2143	CCG	0.000229289
7	TCA	2.4251e-06	845	TTG	9.24655e-05	1863	TAC	0.00019933
7	CGT	2.4251e-06	664	GAT	7.26593e-05	1618	AAT	0.000173117
5	TAT	1.73221e-06	346	TAG	3.78616e-05	613	TTA	6.55875e-05
3	ACT	1.03933e-06	292	GCG	3.19526e-05	471	GAA	5.03943e-05
2	GAG	6.92884e-07	233	GTG	2.54964e-05	332	ATC	3.55221e-05
2	CCC	6.92884e-07	68	CAG	7.44101e-06	317	ATA	3.39172e-05
2	ATG	6.92884e-07	54	ATG	5.90904e-06	294	GTC	3.14563e-05
2	AGC	6.92884e-07	51	CGG	5.58076e-06	112	CTG	1.19834e-05
2	AGA	6.92884e-07	43	CAA	4.70535e-06	105	TTG	1.12344e-05
1	TGT	3.46442e-07	36	ACA	3.93936e-06	68	CCC	7.27561e-06
1	TGA	3.46442e-07	27	AAC	2.95452e-06	32	GCC	3.42382e-06
1	GCC	3.46442e-07	26	GGA	2.84509e-06	27	TGA	2.88885e-06
1	ATT	3.46442e-07	24	GGC	2.62624e-06	19	GGC	2.03289e-06
1	ACA	3.46442e-07	19	GGT	2.07911e-06	16	AGG	1.71191e-06
1	AAT	3.46442e-07	18	AGG	1.96968e-06	16	AAG	1.71191e-06
2886484			12	ACT	1.31312e-06	16	AAC	1.71191e-06
TTC --> TAC			11	TGG	1.20369e-06	15	GGG	1.60491e-06
			11	CCA	1.20369e-06	13	CAA	1.39093e-06
			9	TCG	9.8484e-07	11	GAT	1.17694e-06
			9	GTC	9.8484e-07	10	CGG	1.06994e-06
			9	CTA	9.8484e-07	9	ACT	9.62949e-07
			7	GCC	7.65987e-07	8	TGG	8.55954e-07
			6	CGC	6.5656e-07	8	CAT	8.55954e-07
			5	TGC	5.47133e-07	7	GGA	7.4896e-07
			5	CTG	5.47133e-07	7	GCG	7.4896e-07
			5	AAA	5.47133e-07	6	CCA	6.41966e-07
			3	TAT	3.2828e-07	6	ATG	6.41966e-07
			3	CGT	3.2828e-07	5	CTA	5.34972e-07
			3	CAC	3.2828e-07	5	ATT	5.34972e-07
			3	ATC	3.2828e-07	4	GTT	4.27977e-07
			2	TCA	2.18853e-07	4	CAG	4.27977e-07
			2	TAA	2.18853e-07	4	AGC	4.27977e-07
			2	GTA	2.18853e-07	4	ACA	4.27977e-07
			1	TTA	1.09427e-07	3	TAT	3.20983e-07
			1	TCC	1.09427e-07	3	GCT	3.20983e-07
			1	CCT	1.09427e-07	3	CGT	3.20983e-07
			1	CAT	1.09427e-07	3	CGC	3.20983e-07
			1	ATT	1.09427e-07	2	TAG	2.13989e-07
			1	AGT	1.09427e-07	2	GTG	2.13989e-07
			9138540			2	GGT	2.13989e-07
			GAG-->GAA			2	AGT	2.13989e-07
						2	AAA	2.13989e-07
						1	TCG	1.06994e-07
						1	TCA	1.06994e-07
						1	TAA	1.06994e-07
						9346292
						TTC --> TAC

## Sheet: individual worm isotype 2
no reads	Codon 167	allele frequency	no reads	Codon 198	allele frequency	no reads	Codon 200	allele frequency
7772756	TTC	0.980497	25951994	GAG	0.980777	25283267	TTT	0.972618
124673	TCT	0.0157269	110055	ACG	0.00415919	96713	ACA	0.00372044
11083	TCC	0.00139807	85252	GAC	0.00322184	96482	CGA	0.00371155
10912	CTC	0.0013765	60270	CGA	0.00227772	94197	CAT	0.00362365
3301	GTT	0.000416406	41041	TAC	0.00155102	81114	GAG	0.00312036
2197	TTT	0.000277141	35868	GGA	0.00135552	66175	GAC	0.00254568
820	TAC	0.000103439	30463	GGG	0.00115126	54613	ATT	0.0021009
439	TGC	5.53778e-05	28577	CGG	0.00107998	53333	AGA	0.00205166
317	TTA	3.99881e-05	21093	GAA	0.000797146	31549	CTT	0.00121365
254	GTC	3.20409e-05	19573	GTT	0.000739702	29140	ACG	0.00112098
153	CCT	1.93002e-05	15512	ATA	0.000586229	26027	TTC	0.00100123
138	ATC	1.74081e-05	14238	AAG	0.000538082	25120	TCT	0.000966337
92	TTG	1.16054e-05	10350	AAT	0.000391147	9548	AAT	0.0003673
53	TCG	6.6857e-06	10161	AGA	0.000384004	8770	GGA	0.000337372
46	TCA	5.80269e-06	9122	TGA	0.000344738	8720	TTG	0.000335448
25	CGT	3.15363e-06	8562	TTG	0.000323575	6631	CGG	0.000255087
22	TAT	2.7752e-06	3272	GTG	0.000123655	5928	TGG	0.000228043
13	ACT	1.63989e-06	1909	GAT	7.21449e-05	4609	ATA	0.000177303
12	GCT	1.51374e-06	1180	GCG	4.45945e-05	3663	TAC	0.000140911
9	CCC	1.13531e-06	925	TAG	3.49576e-05	2117	GAA	8.14385e-05
8	ATG	1.00916e-06	393	CAG	1.48522e-05	1721	TAT	6.62049e-05
8	AGC	1.00916e-06	123	GGT	4.64841e-06	1662	GTT	6.39352e-05
7	GAG	8.83017e-07	85	GGC	3.21232e-06	1363	TTA	5.2433e-05
5	ATT	6.30727e-07	71	ACA	2.68323e-06	1327	TGT	5.10481e-05
4	TGA	5.04581e-07	60	AAC	2.26752e-06	172	CAC	6.61664e-06
2	TGT	2.52291e-07	55	GTC	2.07856e-06	165	ATG	6.34736e-06
2	GTG	2.52291e-07	45	ATG	1.70064e-06	119	GCA	4.57779e-06
2	CTT	2.52291e-07	38	TGG	1.43609e-06	111	TGA	4.27004e-06
2	ACC	2.52291e-07	36	GTA	1.36051e-06	81	CGT	3.11598e-06
1	TAA	1.26145e-07	34	AGG	1.28493e-06	58	ATC	2.23119e-06
1	GTA	1.26145e-07	33	CAA	1.24713e-06	53	ACT	2.03885e-06
1	GAC	1.26145e-07	26	TGC	9.82591e-07	43	GGC	1.65416e-06
1	CTG	1.26145e-07	26	AGC	9.82591e-07	40	AGG	1.53875e-06
1	CAG	1.26145e-07	25	CAC	9.44799e-07	39	AAG	1.50028e-06
1	CAC	1.26145e-07	22	TAT	8.31423e-07	35	GGG	1.34641e-06
1	AGT	1.26145e-07	22	CTG	8.31423e-07	33	GAT	1.26947e-06
1	AGG	1.26145e-07	18	TCG	6.80255e-07	29	GCG	1.1156e-06
1	AAC	1.26145e-07	16	AAA	6.04671e-07	29	CCT	1.1156e-06
7927364			13	GCT	4.91296e-07	28	CTC	1.07713e-06
TTC --> TAC			13	ATT	4.91296e-07	28	CAA	1.07713e-06
			11	AGT	4.15712e-07	25	GGT	9.61721e-07
			9	TTA	3.40128e-07	25	AAA	9.61721e-07
			9	TCA	3.40128e-07	22	AGT	8.46314e-07
			9	CCG	3.40128e-07	21	AAC	8.07846e-07
			7	TAA	2.64544e-07	13	TAG	5.00095e-07
			6	CGT	2.26752e-07	12	TGC	4.61626e-07
			6	ATC	2.26752e-07	11	TCC	4.23157e-07
			4	CGC	1.51168e-07	11	TCA	4.23157e-07
			4	ACC	1.51168e-07	11	CAG	4.23157e-07
			3	GCC	1.13376e-07	10	CTG	3.84688e-07
			3	GCA	1.13376e-07	9	TCG	3.4622e-07
			3	ACT	1.13376e-07	9	AGC	3.4622e-07
			2	CTA	7.55839e-08	6	GTG	2.30813e-07
			2	CAT	7.55839e-08	6	GCC	2.30813e-07
			1	TTT	3.7792e-08	6	CCA	2.30813e-07
			1	TCC	3.7792e-08	5	GCT	1.92344e-07
			1	CTT	3.7792e-08	3	CCG	1.15407e-07
			1	CCA	3.7792e-08	2	GTC	7.69377e-08
			26460653			2	GTA	7.69377e-08
			GAG-->GAA			2	CGC	7.69377e-08
						2	ACC	7.69377e-08
						1	CTA	3.84688e-08
						25995066
						TTC --> TAC

## Sheet: US worms isotype 1
no reads	Codon 167	allele frequency	no reads	Codon 198	allele frequency	no reads	Codon 200	allele frequency
6733054	TTC	0.981516	17941486	GAG	0.960613	18368553	TTC	0.958015
106316	TCT	0.0154983	254181	ACG	0.0136092	202842	CCT	0.0105793
7278	TCC	0.00106096	181550	CGA	0.00972044	136985	CTT	0.00714447
6375	CTC	0.000929321	87714	GAC	0.00469633	100556	GAG	0.00524451
3460	GTT	0.000504384	61997	AGA	0.00331941	81804	GAC	0.0042665
1957	TTT	0.000285283	32464	ACC	0.00173817	72592	TCT	0.00378605
288	TGC	4.19834e-05	29678	CCG	0.001589	62630	ACC	0.00326648
276	TTA	4.02341e-05	13904	GGG	0.00074444	43525	CGA	0.00227005
244	TAC	3.55693e-05	13500	TAC	0.000722809	29112	AGA	0.00151834
177	GTC	2.58023e-05	12971	GAA	0.000694486	18860	CTC	0.000983646
83	CCT	1.20994e-05	9771	TGA	0.000523153	14011	ACG	0.000730746
80	TTG	1.16621e-05	8367	AAG	0.000437594	11838	TCC	0.000617413
79	ATC	1.15163e-05	8173	AAT	0.000389514	6145	TGC	0.000320493
39	TCG	5.68526e-06	7275	ATA	0.000384695	6089	TTT	0.000317573
31	TCA	4.51905e-06	7185	GTT	9.58927e-05	4437	TAC	0.000231412
26	CGT	3.79017e-06	1791	TTG	7.15849e-05	4261	CCG	0.000222233
14	GCT	2.04086e-06	1337	GAT	4.88298e-05	3195	AAT	0.000166636
12	TAT	1.74931e-06	912	GTG	4.19229e-05	1249	TTA	6.51418e-05
8	TGA	1.16621e-06	783	TAG	3.98348e-05	1024	GAA	5.34069e-05
8	AGC	1.16621e-06	744	GCG	1.41885e-05	874	ATC	4.55836e-05
7	ATG	1.02043e-06	265	CAG	6.96038e-06	641	ATA	3.34315e-05
5	GAG	7.28879e-07	130	CGG	5.72893e-06	640	GTC	3.33793e-05
5	CAT	7.28879e-07	107	CAA	5.40768e-06	490	CTG	2.5556e-05
4	TGT	5.83103e-07	101	ATG	4.97935e-06	288	TTG	1.50207e-05
4	GAA	5.83103e-07	93	ACA	4.49748e-06	180	CCC	9.38793e-06
4	CCC	5.83103e-07	84	GGC	3.69436e-06	74	GCC	3.85948e-06
4	AGA	5.83103e-07	69	GGA	3.21249e-06	64	TGA	3.33793e-06
3	ACT	4.37327e-07	60	GGT	3.21249e-06	57	GGG	2.97284e-06
2	AAT	2.91552e-07	60	AGG	2.1952e-06	55	ACT	2.86853e-06
1	GAC	1.45776e-07	41	CCA	2.14166e-06	45	GGC	2.34698e-06
1	CTT	1.45776e-07	40	AAC	1.92749e-06	43	GAT	2.24267e-06
1	CGG	1.45776e-07	36	ACT	1.71333e-06	36	AGG	1.87759e-06
1	CGA	1.45776e-07	32	GCC	1.65978e-06	33	AAC	1.72112e-06
1	CCG	1.45776e-07	31	TCG	1.60624e-06	29	GGA	1.5125e-06
1	ATT	1.45776e-07	30	AAA	1.01729e-06	29	AAG	1.5125e-06
1	ACA	1.45776e-07	19	ATC	9.10204e-07	26	CAT	1.35603e-06
6859850			17	TGG	8.56663e-07	24	CGG	1.25172e-06
TTC --> TAC			16	GTC	7.4958e-07	17	GTT	8.86638e-07
			14	AGT	6.96038e-07	17	AAA	8.86638e-07
			13	CGT	5.88956e-07	16	GCG	8.34483e-07
			11	CTA	5.35414e-07	16	CCA	8.34483e-07
			10	GTA	4.28331e-07	14	CAA	7.30172e-07
			8	TAT	4.28331e-07	13	GCT	6.78017e-07
			8	CTG	4.28331e-07	12	CGT	6.25862e-07
			8	CCT	3.21249e-07	12	ACA	6.25862e-07
			6	TAA	3.21249e-07	10	CTA	5.21552e-07
			6	ATT	2.67707e-07	10	ATG	5.21552e-07
			5	TGC	2.67707e-07	9	TAG	4.69396e-07
			5	GCT	2.14166e-07	8	TCA	4.17241e-07
			4	TTA	2.14166e-07	8	GGT	4.17241e-07
			4	TCC	2.14166e-07	8	ATT	4.17241e-07
			4	CGC	2.14166e-07	7	CGC	3.65086e-07
			4	CAC	5.35414e-08	7	CAC	3.65086e-07
			1	TTC	5.35414e-08	6	TAT	3.12931e-07
			1	TCA	5.35414e-08	6	CAG	3.12931e-07
			1	GCA	5.35414e-08	5	TGG	2.60776e-07
			1	CCC	5.35414e-08	5	TCG	2.60776e-07
			1	AGC		5	GTG	2.60776e-07
			18677129			4	AGT	2.08621e-07
			GAG-->GAA			3	TAA	1.56465e-07
						3	AGC	1.56465e-07
						2	TGT	1.0431e-07
						19173559
						TTC --> TAC

## Sheet: US worms isotype 2
no reads	Codon 167	allele frequency	no reads	Codon 198	allele frequency	no reads	Codon 200	allele frequency
7195601	TTC	0.980673	16752354	GAG	0.980777	16349775	TTT	0.972555
113020	TCT	0.0154033	70394	ACG	0.00412126	62649	CGA	0.00372663
10601	TCC	0.00144479	55249	GAC	0.00323459	62183	ACA	0.00369891
10104	CTC	0.00137705	38909	CGA	0.00227795	60176	CAT	0.00357953
2977	GTT	0.000405729	26457	TAC	0.00154894	52551	GAG	0.00312596
2617	TTT	0.000356665	23071	GGA	0.00135071	42935	GAC	0.00255396
792	TAC	0.00010794	20792	GGG	0.00121728	35375	ATT	0.00210426
425	TGC	5.79224e-05	18581	CGG	0.00108784	34317	AGA	0.00204132
278	TTA	3.7888e-05	13293	GTT	0.000778247	19162	CTT	0.00113984
244	GTC	3.32543e-05	13012	GAA	0.000761796	18939	ACG	0.00112657
227	TCA	3.09374e-05	10057	ATA	0.000588793	18031	TTC	0.00107256
173	CCT	2.35778e-05	8280	AAG	0.000484758	17920	TCT	0.00106596
121	ATC	1.64908e-05	6635	AGA	0.00038845	6098	AAT	0.000362735
72	TTG	9.81273e-06	6617	AAT	0.000387396	5585	GGA	0.00033222
36	TCG	4.90636e-06	5772	TGA	0.000337925	5544	TTG	0.000329781
27	TAT	3.67977e-06	5627	TTG	0.000329436	4246	CGG	0.00025257
24	GCT	3.27091e-06	2095	GTG	0.000122653	3903	TGG	0.000232167
17	ACT	2.31689e-06	1242	GAT	7.27137e-05	2778	ATA	0.000165247
13	CCC	1.77174e-06	802	GCG	4.69536e-05	2288	TAC	0.0001361
12	CGT	1.63545e-06	692	TAG	4.05136e-05	1364	GAA	8.11366e-05
6	GAG	8.17727e-07	233	CAG	1.36411e-05	1279	TAT	7.60804e-05
4	ATT	5.45152e-07	76	GGT	4.44947e-06	1186	GTT	7.05484e-05
4	ATG	5.45152e-07	70	GTC	4.09819e-06	1099	TGT	6.53733e-05
4	AGC	5.45152e-07	64	GGC	3.74692e-06	911	TTA	5.41902e-05
3	CTT	4.08864e-07	31	TGG	1.81491e-06	99	CAC	5.88895e-06
1	TGA	1.36288e-07	29	TCG	1.69782e-06	89	GCA	5.2941e-06
1	GTA	1.36288e-07	28	ATG	1.63928e-06	81	ATG	4.81823e-06
1	CTA	1.36288e-07	27	AGG	1.58073e-06	73	TGA	4.34236e-06
1	CGC	1.36288e-07	25	ACA	1.46364e-06	60	CGT	3.56906e-06
1	CCG	1.36288e-07	19	CAC	1.11237e-06	55	ATC	3.27164e-06
1	CAC	1.36288e-07	19	AAC	1.11237e-06	43	ACT	2.55783e-06
7337408			18	GTA	1.05382e-06	35	GGC	2.08195e-06
TTC --> TAC			13	TGC	7.61093e-07	30	GGG	1.78453e-06
			13	GCT	7.61093e-07	28	AGG	1.66556e-06
			12	AGT	7.02548e-07	22	GCG	1.30865e-06
			12	AAA	7.02548e-07	20	CAA	1.18969e-06
			8	AGC	4.68365e-07	20	AGT	1.18969e-06
			7	CTG	4.09819e-07	19	TCC	1.1302e-06
			6	CGT	3.51274e-07	18	GAT	1.07072e-06
			6	CAA	3.51274e-07	17	AAG	1.01123e-06
			5	TAT	2.92728e-07	17	AAC	1.01123e-06
			5	CAT	2.92728e-07	15	GGT	8.92265e-07
			4	TCA	2.34183e-07	15	CCT	8.92265e-07
			4	TAA	2.34183e-07	12	CTC	7.13812e-07
			4	GCC	2.34183e-07	11	AGC	6.54327e-07
			4	ATT	2.34183e-07	10	CAG	5.94843e-07
			4	ACC	2.34183e-07	10	AAA	5.94843e-07
			3	GCA	1.75637e-07	9	TGC	5.35359e-07
			3	ATC	1.75637e-07	8	TCA	4.75875e-07
			2	TTC	1.17091e-07	8	GCC	4.75875e-07
			2	TGT	1.17091e-07	6	TCG	3.56906e-07
			2	CGC	1.17091e-07	5	TAG	2.97422e-07
			1	TTT	5.85456e-08	5	CTG	2.97422e-07
			1	TTA	5.85456e-08	4	GTA	2.37937e-07
			1	TCC	5.85456e-08	4	CTA	2.37937e-07
			1	CTA	5.85456e-08	3	TAA	1.78453e-07
			1	ACT	5.85456e-08	2	CGC	1.18969e-07
			17080694			2	CCA	1.18969e-07
			GAG-->GAA			2	ACC	1.18969e-07
						1	GTG	5.94843e-08
						1	GTC	5.94843e-08
						1	GCT	5.94843e-08
						16811154
						TTC --> TAC
